# Supplementary material for: Comparison of traditional instruction versus nontraditional learning to improve trainee knowledge of urine culture practices in catheterized patients
Source: Antimicrob Steward Healthc Epidemiol. 2022 May 16;2(1):e81. doi: 10.1017/ash.2022.225 (PMC9139028; doi:10.1017/ash.2022.225)
Supplement: Supplementary file 1 [file ashsup.zip]

Archive with 3 entries (3 files):
- S2732494X2200225Xsup001.docx
- S2732494X2200225Xsup002.docx
- S2732494X2200225Xsup003.pdf
